# Supplementary material for: Antifungal Resistance and Genotyping of Clinical Candida parapsilosis Complex in Japan
Source: J Fungi (Basel). 2023 Dec 20;10(1):4. doi: 10.3390/jof10010004 (PMC10816931; doi:10.3390/jof10010004)
Supplement: Supplementary file 1 [file jof-10-00004-s001.zip]

Archive with 1 entries (1 files):
- jof-2743072-supplementary.pdf
